# Supplementary material for: Anodic Stripping Voltammetric Analysis of Trace Arsenic(III) on a Au-Stained Au Nanoparticles/Pyridine/Carboxylated Multiwalled Carbon Nanotubes/Glassy Carbon Electrode
Source: Nanomaterials (Basel). 2022 Apr 24;12(9):1450. doi: 10.3390/nano12091450 (PMC9105122; doi:10.3390/nano12091450)
Supplement: Supplementary file 1 [file nanomaterials-12-01450-s001.zip]

Archive with 1 entries (1 files):
- nanomaterials-1656663-supplementary.pdf
